# Supplementary material for: RT-qPCR assay for detection of mink astrovirus in outbreaks of diarrhea on Danish mink farms
Source: PLoS One. 2021 May 26;16(5):e0252022. doi: 10.1371/journal.pone.0252022 (PMC8153481; doi:10.1371/journal.pone.0252022)
Supplement: S1 Table — (XLSX) [file pone.0252022.s001.xlsx]

## Sheet: Ark1
S1 Table: Overview of submitting farms, pathologic investigations, results of RT-qPCR, nepost generation sequencing (NGS) and electron microscopy (EM)
Mink diarrhea project 2013
month	journal		Pathology		RT-qPCR	NGS	EM		pos = positive, neg = negative
	Jour. nr.	animal	PWD	GPD	MiAstV (Cq value)	MiAstV (pos/neg)	Calici	Astro	PWD = Pre-weaning diarrhea
May	42532	1	pos		28.22	pos			GPD = Growth period diarrhea
		2	pos		23.74				MiAstV = Mink Astrovirus
		3	pos		24.04				gray = not analyzed or not applicable
		4	pos		23.63				NGS: Neg <= 10 reads; pos > 10 reads
		5	pos		20.93
		6	pos		20.18
	42405	1	pos		29.78	pos
		2	pos		28.83		pos	Neg
		3	pos		32.82
		4	pos		29.48		pos	Neg
		5	pos		21.07		Neg	Neg
	42406	1	pos		19.64	pos	Neg	pos
		2	pos		34.44		pos	pos
		3	pos		28.37
		4	pos		24.08
		5	pos		35.41
		6	pos		22.54		Neg	pos
	42416	1	pos		24.83	pos	Neg	Neg
		2	pos		31.26		Neg	Neg
		3	pos		32.36		Neg	Neg
		4	pos		31.89
	42415	1	pos		24.54	pos	Neg	pos
		2	pos		24.82		Neg	Neg
		3	pos		30.9		Neg	Neg
		4	pos		31.88		Neg	Neg
		5	pos		31.92		pos	Neg
	42414	1	pos		23.94		Neg	Neg
		2	pos		36.18		Neg	Neg
	42413	1	pos		32.33	pos	Neg	Neg
		2	pos		25.39		pos	Neg
		3	pos		26.94
		4	pos		24.51		Neg	Neg
		5	pos		38.12		Neg	Neg
	42412	1	pos		26.49		Neg	Neg
	42411	1	pos		35.45	pos	pos	Neg
		2	pos		34.97		pos	Neg
		3	pos		33.85		pos	Neg
		4	pos		29.91		Neg	Neg
		5	pos		27.97		pos	Neg
		6	pos		29.91		pos	Neg
	42424	1	pos		29.65	pos	Neg	Neg
		2	pos		37.68		pos	Neg
		3	pos		32.59		Neg	Neg
		4	pos		39.47		pos	Neg
		5	pos		31.91		pos	Neg
	42425	1	pos		39.13	pos	Neg	Neg
		2	pos		No Cq		Neg	Neg
		3	pos		34.99		pos	Neg
		4	pos		35.39		Neg	Neg
		5	pos		38.23		Neg	Neg
	42426	1			No Cq	pos	Neg	Neg
	control	2			No Cq		ia	ia
		3			No Cq		pos	Neg
		4			No Cq		Neg	Neg
		5			No Cq		Neg	Neg
		6			No Cq		pos	Neg
	42435	1	pos		37.57	pos	Neg	Neg
		2	pos		No Cq		Neg	Neg
		3	pos		29.71		pos	Neg
		4	pos		36.77		Neg	Neg
		5	pos		42.02		Neg	Neg
	42436	1	pos		36.8	pos	pos	Neg
		2	pos		35.78		Neg	Neg
		3	pos		40		Neg	Neg
		4	pos		38.2		Neg	Neg
		5	pos		34.57		pos	Neg
	42437	1	pos		No Cq	pos	Neg	Neg
		2	pos		23.33		neg	pos
		3	pos		26.88
		4	pos		34.11
		5	pos		36.08		Neg	Neg
	42438	1	pos		42.11	pos	pos	Neg
		2	pos		38.81		pos	Neg
		3	pos		No Cq
		4	pos		42.03
June	42446	1	pos		39.76		Neg	Neg
		2	pos		22.8		Neg	pos
		3	pos		19.9		Neg	pos
		4	pos		21.3		Neg	pos
		5	pos		24.97		Neg	pos
	42453	1	pos		No Cq	neg	Neg	Neg
		2	pos		41.97		Neg	Neg
		3	pos		No Cq		pos	Neg
		4	pos		No Cq		ia	ia
		5	pos		No Cq		ia	ia
	42454	1	pos		No Cq	pos	Neg	Neg
		2	pos		No Cq		Neg	Neg
		3	pos		No Cq		pos	Neg
		4	pos		No Cq		pos	Neg
		5	pos		No Cq		pos	Neg
	42467	1	pos		No Cq	neg	Neg	Neg
		2	pos		No Cq		pos	Neg
		3	pos		No Cq		pos	Neg
		4	pos		No Cq		Neg	Neg
		5	pos		No Cq		Neg	Neg
	42466	1	pos		No Cq	neg	pos	Neg
		2	pos		No Cq		pos	Neg
		3	pos		No Cq		pos	Neg
		4	pos		No Cq		pos	Neg
		5	pos		No Cq		pos	Neg
	42465	1	pos		No Cq	pos	pos	Neg
		2	pos		No Cq		Neg	Neg
		3	pos		No Cq		pos	Neg
		4			No Cq		pos	Neg
		5			31.52
	42464	1	pos		No Cq	pos	Neg	Neg
		2	pos		No Cq		Neg	Neg
		3	pos		No Cq		pos	Neg
		4	pos		No Cq		pos	Neg
		5	pos		No Cq		Neg	Neg
	42479	1			No Cq	neg	pos	Neg
		2	pos		No Cq		pos	Neg
		3			41.59		ia	ia
		4	pos		No Cq		pos	Neg
		5	pos		No Cq		pos	pos
July	42480	1		pos	No Cq	pos	pos	Neg
	control	2		pos	No Cq		pos	Neg
		3		pos	No Cq		pos	Neg
		4			No Cq		Neg	Neg
		5		pos	No Cq		pos	Neg
	42481	1			38.3	neg	Neg	Neg
	control	2		pos	38.15		Neg	Neg
		3			No Cq		ia	ia
		4			No Cq		Neg	Neg
		5			No Cq		ia	ia
	42482	1			No Cq	neg	pos	Neg
		2			No Cq		pos	Neg
		3			No Cq		pos	Neg
		4			38.26		Neg	Neg
		5		pos	No Cq		Neg	Neg
	42508	1		pos	No Cq	pos	Neg	Neg
		2			No Cq		Neg	Neg
		3		pos	37.42		pos	Neg
		4			No Cq		Neg	Neg
		5			No Cq
	42510	1			37.94	pos	Neg	Neg
		2		pos	34.71		pos	Neg
		3			36.98
		4			No Cq		Neg	Neg
	42511	1			No Cq	pos	pos	Neg
		2		pos	No Cq		Neg	Neg
		3			No Cq		pos	Neg
		4		pos	No Cq		Neg	Neg
		5			No Cq		Neg	Neg
August	42512	1		pos	No Cq		Neg	Neg
		2		pos	No Cq		Neg	Neg
		3		pos	No Cq		Neg	Neg
		4		pos	No Cq		Neg	Neg
	42538	1			No Cq	neg	Neg	Neg
	control	2		pos	No Cq		pos	Neg
		3			No Cq		Neg	Neg
		4			No Cq		Neg	Neg
		5			No Cq		Neg	Neg
	42539	1			39.21	neg	Neg	Neg
		2		pos	No Cq		Neg	Neg
		3		pos	41.81		Neg	Neg
		4		pos	No Cq		Neg	Neg
	42569	1		pos	No Cq	pos	Neg	Neg
		2			42.02		Neg	Neg
		3			No Cq		Neg	Neg
		4		pos	No Cq		Neg	Neg
September	42570	1		pos	No Cq	pos	Neg	Neg
		2		pos	No Cq		Neg	Neg
		3		pos	No Cq		Neg	Neg
		4		pos	42.91		Neg	Neg
	42592	1			No Cq	neg	Neg	Neg
		2			No Cq		Neg	Neg
		3			No Cq		Neg	Neg
		4			No Cq		Neg	Neg
		5			No Cq		Neg	Neg
	42596	1		pos	38.09	pos	Neg	Neg
		2		pos	33.27		Neg	Neg
		3		pos	46.78		Neg	Neg
		4		pos	No Cq
		5		pos	No Cq		Neg	Neg
	42597	1			No Cq	pos	Neg	Neg
		2			37.88		Neg	Neg
		3			No Cq		pos	Neg
		4			No Cq		Neg	Neg
		5			No Cq		Neg	Neg
	42598	1			No Cq	pos	Neg	Neg
		2			No Cq		Neg	Neg
		3			No Cq		Neg	Neg
		4			No Cq		Neg	Neg
		5			36.06		Neg	Neg
	42611	1			No Cq	pos	Neg	Neg
	control	2			No Cq		Neg	Neg
		3			No Cq		Neg	Neg
		4			No Cq		Neg	Neg
		5			No Cq		Neg	Neg
	42616	1		pos	No Cq	pos
		2			39.53		Neg	Neg
		3			No Cq		pos	Neg
		4		pos	No Cq		Neg	Neg
November	42734	1		pos	No Cq	pos	Neg	Neg
		2		pos	No Cq		Neg	Neg
		3		pos	No Cq		Neg	Neg
		4		pos	No Cq		Neg	Neg
		5		pos	No Cq		Neg	Neg
	42738	1		pos	No Cq	neg	Neg	Neg
		2		pos	No Cq		Neg	Neg
		3		pos	No Cq		Neg	Neg
		4		pos	No Cq		Neg	Neg
