# Supplementary material for: RT-qPCR assay for detection of mink astrovirus in outbreaks of diarrhea on Danish mink farms
Source: PLoS One. 2021 May 26;16(5):e0252022. doi: 10.1371/journal.pone.0252022 (PMC8153481; doi:10.1371/journal.pone.0252022)
Supplement: S2 Table — (XLSX) [file pone.0252022.s002.xlsx]

## Sheet: Sändning 1
Tarmprover för EM juli 2013
Journal nr	Djur nr	Resultat EM	Kommentar
42.532	2	??
	3	??
	4	??
	5	??
	6	??
42.405	2	Calici+	SLV+
	4	Calici+	SLV+
	5	Neg
42.406	1	Astro++++
	2	Astro+; Calici+	SLV+
	6	Astro++
42.416	1	Neg
	2	Neg
	3	Neg
	4		Prov saknas!
42.415	1	Astro+
	2	Neg
	3	Neg
	4	Neg
	5	Calici+	SLV+
42.414	1	Neg
	2	Neg
42.413	1	Neg
	2	Calici+	NLV+
	4	Neg
	5	Neg
42.412	1	Neg
42.411	1	Calici++	SLV++
	2	Calici++	SLV++
	3	Calici++	SLV++
	4	Neg
	5	Calici+	SLV+
	6	Calici+	SLV+
42.424	1	Neg
	2	Calici+	NLV+
	3	Neg
	4	Calici++	SLV++
	5	Calici+	SLV+
42.425	1	Neg
	2	Neg
	3	Calici+	SLV+
	4	Neg
	5	Neg
42.426	1	Neg
	2	ia
	3	Calici+	SLV+
	4	Neg
	5	Neg
	6	Calici+	SLV+
42.433	3	Neg
	4	Neg
	5	Neg
42.435	1	Neg
	2	Neg
	3	Calici+	NLV+
	4	Neg?	Astro?
	5	Neg
42.436	1	Calici+	NLV?
	2	Neg
	3	Neg
	4	Neg
	5	Calici++	NLV++
42.437	1	Neg
	2	Astro++
	5	Neg
42.438	1	Calici+	NLV+
	2	Calici+	NLV+
42.445	1	Neg
	2	Neg
	3	Neg
	4	Neg
	5	Calici+	SLV/NLV+?
	6	Calici++	NLV++
	7	Calici+++	NLV+++
	8	Calici+	NLV+
	9	Calici+	NLV+
	10	Calici++ Astro+	SLV++
42.446	1		Prov saknas!
	2		Prov saknas!
	3		Prov saknas!
	4		Prov saknas!
42.453	1	Neg
	2	Neg
	3	Calici+	SLV+
	4	ia
	5	ia
42.454	1	Neg
	2	Neg
	3	Calici+	SLV+
	4	Calici+	SLV+
	5	Calici++	SLV++
42.467	1	Neg
	2	Calici++	NLV++
	3	Calici+	SLV+
	4	Neg
	5	Neg
42.466	1	Calici++	SLV++
	2	Calici++	SLV++
	3	Calici+	SLV+
	4	Calici+++	SLV+++
	5	Calici++	SLV++
42.465	1	Calici++	NLV++
	2	Neg
	3	Calici+++	SLV+++
	4	Calici+	SLV+
42.464	1	Neg
	2	Neg
	3	Calici+	NLV+
	4	Calici+	NLV+?
	5	Neg
42.479	1	Calici++	NLV/SLV++
	2	Calici+	SLV+
	3	ia
	4	Calici+	SLV+
	5	Calici+ Astro+?	SLV+ Astro+?
42.480	1	Calici+	NLV+?
	2	Calici+	NLV+
	3	Calici+	NLV+
	4	Neg
	5	Calici+	NLV+
42.481	1	Neg
	2	Neg
	3	ia
	4	Neg
	5	ia
42.482	1	Calici++	SLV++
	2	Calici++	SLV++
	3	Calici+	SLV+
	4	Neg
	5	Neg
42.509	1	Astro+?
	2	Astro+?
42.508	1	Neg
	2	Neg
	3	Calici?	NLV?
	4	Neg
42.510	1	Neg
	2	Calici+	NLV+
	4	Neg

## Sheet: Sändning 2
Minkprover November 2013 (Sändning 2)
42611	1	Neg
	2	Neg
	3	Neg
	4	Neg
	5	Neg
42570	1	Neg
	2	Neg
	3	Neg
	4	Neg	Ser inte ut som faeces, tarmvägg?
42592	1	Neg
	2	Neg
	3	Neg
	4	Neg
	5	Neg	På röret står 42 492-5
42598	1	Neg
	2	Neg
	3	Neg
	4	Neg
	5	Neg
42597	1	Neg
	2	Neg
	3	Calici?
	4	Neg
	5	Neg
42596	1	Neg
	2	Neg
	3	Neg
	4
	5	Neg
42616	2	Neg
	3	Calici+	NLV+
	4	Neg
42538	1	Neg
	2	Calici+	NLV/SLV+
	3	Neg?
	4	Neg
	5	Neg
42512	1	Neg
	2	Neg
	3	Neg
	4	Neg
42511	1	Calici?
	2	Neg
	3	Calici++	SLV++
	4	Neg
	5	Neg
42446	1	Neg
	2	Astro+
	3	Astro+++
	4	Astro ++
	6	Astro++
42589	1	Neg
	2	Neg
	3	Neg
	4	Neg
	5	Neg
93		Neg
96		Neg
42738	1	Neg
	2	Neg
	3	Neg
	4	Neg
42734	1	Neg
	2	Neg
	3	Neg
	4	Neg
	5	Neg
42539	1	Neg
	2	Neg
	3	Neg
	4	Neg
42569	1	Neg
	2	Neg
	3	Neg
	4	Neg
